# Supplementary material for: Dawson- and Lindqvist-Type Hybrid Polyoxometalates: Synthesis, Characterization and Ca2+-ATPase Inhibition Potential
Source: Molecules. 2025 Nov 7;30(22):4334. doi: 10.3390/molecules30224334 (PMC12654597; doi:10.3390/molecules30224334)
Supplement: Supplementary file 1 [file molecules-30-04334-s001.zip]

Archive with 1 entries (1 files):
- molecules-3838746-supplementary.pdf
